# Supplementary material for: A method for reconstituting the motility of membrane-bound myosin on the surface of the cell-sized W/O droplet
Source: MethodsX. 2025 Dec 9;16:103755. doi: 10.1016/j.mex.2025.103755 (PMC12771316; doi:10.1016/j.mex.2025.103755)
Supplement: Supplementary file 1 [file mmc1.zip]

Archive with 2 entries (2 files):
- 240709_1_1_2.avi
- mmc2.docx
